# Supplementary material for: Gaia: An AI-enabled genomic context–aware platform for protein sequence annotation
Source: Sci Adv. 2025 Jun 20;11(25):eadv5109. doi: 10.1126/sciadv.adv5109 (PMC12180486; doi:10.1126/sciadv.adv5109)
Supplement: Supplementary file 2 — Data S1 [file sciadv.adv5109_data_s1.zip]

Archive with 1 entries (1 files):
- adv5109_data_s1.xlsx
