# Supplementary material for: Gaia: An AI-enabled genomic context–aware platform for protein sequence annotation
Source: Sci Adv. 2025 Jun 20;11(25):eadv5109. doi: 10.1126/sciadv.adv5109 (PMC12180486; doi:10.1126/sciadv.adv5109)
Supplement: Supplementary file 2 — Data S1 [file sciadv.adv5109_data_s1.zip › adv5109_data_s1.xlsx]

## Sheet: BGC0000343_Enterobactin_Pseudom
Protein_ID	MIBIG_Annotation	PFAM_Hits
ACY02012.1	isochorismate synthase	No PFAM hits
ACY02013.1	enterobactin synthase subunit E	No PFAM hits
ACY02014.1	isochorismatase	No PFAM hits
ACY02015.1	enterobactin synthetase component F	No PFAM hits

## Sheet: BGC0003570_Yersiniabactin_Pseud
Protein_ID	MIBIG_Annotation	PFAM_Hits
AAO56099.1	isochorismate synthase	Chorismate_bind (score=260.8, e=8.6e-81)
AAO56100.1	isochorismate pyruvate-lyase	CM_2 (score=69.2, e=2.0e-22)
AAO56101.1	yersiniabactin synthetase, salicylate ligase component	AMP-binding (score=244.8, e=8.0e-76); AMP-binding_C (score=38.6, e=1.1e-12)
AAO56102.1	yersiniabactin synthetase, thioesterase component	Abhydrolase_6 (score=36.2, e=6.5e-12); Thioesterase (score=156.9, e=5.5e-49)
AAO56103.1	yersiniabactin synthetase, thiazolinyl reductase component	GFO_IDH_MocA (score=86.8, e=1.1e-27); Irp3-like_C (score=145.6, e=3.3e-46)
AAO56104.1	yersiniabactin polyketide/non-ribosomal peptide synthetase	Acyl_transf_1 (score=192.5, e=7.9e-60); Condensation (score=116.6, e=7.3e-37); KAsynt_C_assoc (score=51.2, e=9.7e-17); KR (score=165.6, e=6.7e-52); Ketoacyl-synt_C (score=135.2, e=6.8e-43); Methyltransf_11 (score=73.5, e=1.1e-23); Methyltransf_11 (score=73.5, e=1.1e-23); Methyltransf_12 (score=141.8, e=5.8e-45); Methyltransf_12 (score=141.8, e=5.8e-45); Methyltransf_23 (score=83.9, e=6.4e-27); Me…
AAO56105.1	membrane protein, putative	MFS_1 (score=76.6, e=1.0e-24); MFS_1 (score=76.6, e=1.0e-24)
AAO56106.1	yersiniabactin non-ribosomal peptide synthetase	AMP-binding (score=294.3, e=7.3e-91); Condensation (score=195.9, e=6.6e-61); Condensation (score=195.9, e=6.6e-61); Methyltransf_12 (score=44.6, e=1.2e-14); PP-binding (score=112.3, e=6.0e-36); PP-binding (score=112.3, e=6.0e-36); PP-binding (score=112.3, e=6.0e-36)
AAO56107.1	ABC transporter, ATP-binding/permease protein	ABC_membrane (score=100.2, e=1.0e-31); ABC_tran (score=104.7, e=4.0e-33)
AAO56108.1	ABC transporter, ATP-binding/permease protein	ABC_membrane (score=89.9, e=1.4e-28); ABC_tran (score=118.3, e=2.5e-37)
AAO56109.1	TonB-dependent siderophore receptor, putative	Plug (score=51.1, e=1.1e-16); TonB_dep_Rec (score=173.5, e=8.8e-54)
AAO56110.1	transcriptional regulator, AraC family	HTH_18 (score=68.0, e=4.5e-22); HTH_AraC (score=42.7, e=2.8e-14)

## Sheet: Nocardia_amamiensis_Retrieved_S
Protein_ID	CLIP_Annotation	PFAM_Hits
2732910918	N-demethylindolmycin N-methyltransferase	Methyltransf_11 (score=24.1, e=4.7e-08); Methyltransf_12 (score=35.8, e=1.1e-11); Methyltransf_25 (score=37.6, e=3.0e-12)
2732910919	Iron transporter MagA	Na_H_Exchanger (score=164.6, e=3.2e-51)
2732910920	Sporulation delaying protein C	No PFAM hits
2732910921	Uncharacterized protein YcnI	DUF1775 (score=106.5, e=1.6e-33)
2732910922	Lipoprotein LpqS	No PFAM hits
2732910923	ECF RNA polymerase sigma factor SigM	Sigma70_ECF (score=22.0, e=1.3e-07); Sigma70_r2 (score=55.2, e=5.0e-18); Sigma70_r4 (score=27.8, e=1.4e-09); Sigma70_r4_2 (score=60.3, e=1.1e-19)
2732910924	Cytochrome c biogenesis ATP-binding export protein CcmA	ABC_tran (score=89.7, e=2.8e-28)
2732910925	High-affinity zinc uptake system membrane protein ZnuB	ABC-3 (score=108.1, e=5.7e-34)
2732910926	Putative metal-binding protein TP_0034	ZnuA (score=36.3, e=5.1e-12)
2732910927	Salicyl-AMP ligase / salicyl-S-ArCP synthetase	AMP-binding (score=198.3, e=1.9e-61); AMP-binding_C (score=55.8, e=7.1e-18)
2732910928	CoA-transferase/lyase DddD	CoA_transf_3 (score=233.2, e=5.5e-72); CoA_transf_3 (score=233.2, e=5.5e-72)
2732910929	L-prolyl-[peptidyl-carrier protein] dehydrogenase	Acyl-CoA_dh_1 (score=106.1, e=1.9e-33); Acyl-CoA_dh_2 (score=40.6, e=3.1e-13); Acyl-CoA_dh_M (score=75.6, e=2.8e-24); Acyl-CoA_dh_N (score=41.6, e=1.5e-13)
2732910930	Mannose-6-phosphate isomerase	No PFAM hits
2732910931	Chloramphenicol efflux pump Rv0191	MFS_1 (score=134.0, e=6.5e-42)
2732910932	Anti-sigma-E factor RseA	zf-HC2 (score=34.2, e=2.1e-11)
2732910933	HTH-type transcriptional regulator NmtR	HTH_24 (score=25.9, e=6.1e-09); HTH_5 (score=23.9, e=3.1e-08); HTH_IclR (score=30.5, e=2.5e-10); MarR (score=36.2, e=4.5e-12); PaaX (score=26.3, e=6.9e-09)
2732910934	Cobalt transport protein CbiM	CbiM (score=186.5, e=5.4e-58); PDGLE (score=81.2, e=4.4e-26)
2732910935	Cobalt transport protein CbiQ	CbiQ (score=107.6, e=7.7e-34)
2732910936	Putative ABC transporter ATP-binding protein gll0289	AAA_21 (score=49.7, e=5.2e-16); ABC_tran (score=112.8, e=2.1e-35)
2732910938	Multidrug efflux system ATP-binding protein Rv1218c	AAA_21 (score=54.5, e=1.8e-17); ABC_tran (score=89.9, e=2.4e-28)

## Sheet: Streptomyces_goshikiensis_Retri
Protein_ID	CLIP_Annotation	PFAM_Hits
2930247652	F420-dependent glucose-6-phosphate dehydrogenase	Bac_luciferase (score=166.2, e=1.3e-51)
2930247653	Osmosensory protein A	No PFAM hits
2930247654	Uncharacterized protein Mb0993	DUF4235 (score=100.2, e=5.6e-32)
2930247655	Putative secreted protein Mb0242c	No PFAM hits
2930247656	Copper-exporting P-type ATPase	E1-E2_ATPase (score=163.4, e=4.3e-51); HMA (score=53.9, e=2.0e-17); Hydrolase (score=106.5, e=2.5e-33); Hydrolase_3 (score=30.6, e=3.0e-10)
2930247657	Putative lipoprotein Lxx21020	PCuAC (score=59.7, e=2.6e-19)
2930247658	Cytochrome c biogenesis ATP-binding export protein CcmA	ABC_tran (score=92.4, e=4.3e-29)
2930247659	High-affinity zinc uptake system membrane protein ZnuB	ABC-3 (score=111.9, e=4.3e-35)
2930247660	Putative metal-binding protein TP_0034	Peripla_BP_2 (score=29.2, e=6.7e-10); ZnuA (score=31.2, e=2.0e-10)
2930247661	Medium/long-chain-fatty-acid--[acyl-carrier-pr otein] ligase FadD10	AMP-binding (score=188.1, e=2.4e-58); AMP-binding_C (score=54.2, e=2.4e-17)
2930247662	CoA-transferase/lyase DddD	CoA_transf_3 (score=226.8, e=5.0e-70); CoA_transf_3 (score=226.8, e=5.0e-70)
2930247663	Acyl-[acyl-carrier-protein] dehydrogenase MbtN	Acyl-CoA_dh_1 (score=113.5, e=1.1e-35); Acyl-CoA_dh_2 (score=47.8, e=1.9e-15); Acyl-CoA_dh_M (score=73.1, e=1.8e-23); Acyl-CoA_dh_N (score=34.3, e=2.8e-11)
2930247664	Mannose-6-phosphate isomerase	No PFAM hits
2930247665	Chloramphenicol efflux pump MT0201	MFS_1 (score=128.2, e=3.9e-40)
2930247666	Lipoprotein LpqS	No PFAM hits
2930247667	ECF RNA polymerase sigma factor SigM	Sigma70_ECF (score=26.9, e=4.4e-09); Sigma70_r2 (score=66.8, e=1.3e-21); Sigma70_r4 (score=28.5, e=9.2e-10); Sigma70_r4_2 (score=55.6, e=3.5e-18)
2930247668	Arsenical pump membrane protein	ArsB (score=78.5, e=7.3e-25); CitMHS (score=115.2, e=4.0e-36)
2930247669	Phenazine biosynthesis protein PhzD2	Isochorismatase (score=119.2, e=2.4e-37)
2930247670	N-acetyl-gamma-glutamyl-phosphate reductase	Semialdhyde_dh (score=89.3, e=2.9e-28); Semialdhyde_dhC (score=87.7, e=1.2e-27)
2930247671	Acetylglutamate kinase	AA_kinase (score=171.0, e=3.8e-53)
2930247672	L-ornithine N	Lys_Orn_oxgnase (score=356.3, e=1.8e-109)

## Sheet: Pseudomonas_flavescens_Retrieve
Protein_ID	CLIP_Annotation	PFAM_Hits
2664424787	2-octaprenylphenol hydroxylase	FAD_binding_3 (score=100.9, e=9.6e-32); SE (score=31.9, e=7.9e-11)
2664424788	Ferric citrate uptake sigma factor FecI	Sigma70_ECF (score=26.2, e=7.4e-09); Sigma70_r2 (score=55.5, e=4.3e-18); Sigma70_r4 (score=35.0, e=8.8e-12); Sigma70_r4_2 (score=48.4, e=6.4e-16)
2664424789	Ferric citrate uptake sigma factor regulator FecR	DUF4880 (score=44.9, e=8.6e-15); FecR (score=82.0, e=3.8e-26)
2664424790	Ferric-pyoverdine BN7/BN8 receptor	Plug (score=63.0, e=3.8e-20); STN (score=40.3, e=2.2e-13); TonB_dep_Rec (score=172.9, e=2.3e-53)
2664424791	Probable binding protein component of ABC iron transporter PA5217	SBP_bac_1 (score=62.6, e=6.9e-20); SBP_bac_11 (score=52.4, e=6.5e-17); SBP_bac_6 (score=75.9, e=3.8e-24); SBP_bac_8 (score=66.5, e=3.6e-21)
2664424792	Fe	BPD_transp_1 (score=63.8, e=1.9e-20)
2664424793	Mannose-6-phosphate isomerase	No PFAM hits
2664424794	2-nitroimidazole transporter	MFS_1 (score=97.7, e=7.1e-31)
2664424795	Acyl-[acyl-carrier-protein] dehydrogenase MbtN	Acyl-CoA_dh_1 (score=104.9, e=4.9e-33); Acyl-CoA_dh_2 (score=37.8, e=2.3e-12); Acyl-CoA_dh_M (score=62.5, e=3.6e-20); Acyl-CoA_dh_N (score=39.9, e=5.2e-13)
2664424796	Enterobactin synthase component E	AMP-binding (score=189.8, e=7.5e-59); AMP-binding_C (score=44.6, e=2.5e-14)
2664424797	CoA-transferase/lyase DddD	CoA_transf_3 (score=234.2, e=2.7e-72); CoA_transf_3 (score=234.2, e=2.7e-72)
2664424798	Small archaeal modifier protein 3	ThiS (score=63.2, e=2.9e-20)
2664424799	CysO-cysteine peptidase	Prok-JAB (score=93.1, e=1.1e-29)
2664424800	Probable adenylyltransferase/sulfurtransferase MoeZ	Rhodanese (score=59.3, e=4.7e-19); ThiF (score=240.4, e=1.4e-74)
2664424801	Aminotransferase PigE	Aminotran_3 (score=333.7, e=1.5e-102)
2664424802	Thiamine diphosphate dependent-3-acetyloctanal synthase PigD	No PFAM hits
2664424803	Schizokinen exporter SchE	MFS_1 (score=98.8, e=3.3e-31)
2664424804	L-tyrosine C	Dimerisation2 (score=43.2, e=3.1e-14); MTS (score=26.3, e=5.6e-09); Methyltransf_11 (score=39.8, e=6.0e-13); Methyltransf_12 (score=52.6, e=6.6e-17); Methyltransf_2 (score=60.5, e=1.6e-19); Methyltransf_23 (score=51.1, e=1.4e-16); Methyltransf_25 (score=39.9, e=6.2e-13); Methyltransf_31 (score=38.6, e=1.0e-12)
2664424805	Pesticin receptor	OMP_b-brl_3 (score=35.2, e=8.3e-12); Plug (score=61.2, e=1.4e-19); TonB_dep_Rec (score=162.5, e=3.5e-50)
2664424806	Regulatory protein PchR	HTH_18 (score=62.2, e=5.2e-20)
2664424807	Aminomethyltransferase	GCV_T (score=268.3, e=6.3e-83); GCV_T_C (score=61.6, e=5.6e-20)

## Sheet: Pseudomonas_fluorescens_Quinolo
Protein_ID	CLIP_Annotation	PFAM_Hits
2686041888	Na	Na_H_Exchanger (score=169.6, e=9.9e-53); Na_H_Exchanger (score=169.6, e=9.9e-53)
2686041889	Probable hydrolase YcaC	Isochorismatase (score=86.6, e=2.3e-27); Isochorismatase (score=86.6, e=2.3e-27)
2686041890	Probable hydrolase YcaC	Isochorismatase (score=76.0, e=4.5e-24); Isochorismatase (score=76.0, e=4.5e-24)
2686041891	Probable HTH-type transcriptional regulator LtrA	HTH_1 (score=61.6, e=5.9e-20); HTH_1 (score=61.6, e=5.9e-20); LysR_substrate (score=127.1, e=6.9e-40); LysR_substrate (score=127.1, e=6.9e-40)
2686041892	Uncharacterized protein YkkA	DUF1706 (score=191.3, e=1.3e-59); DUF1706 (score=191.3, e=1.3e-59)
2686041893	Regulatory protein PchR	HTH_18 (score=79.1, e=2.7e-25); HTH_18 (score=79.1, e=2.7e-25)
2686041894	Schizokinen exporter SchE	MFS_1 (score=82.9, e=2.3e-26); MFS_1 (score=82.9, e=2.3e-26)
2686041895	Inner membrane metabolite transport protein YgcS	MFS_1 (score=154.5, e=3.9e-48); MFS_1 (score=154.5, e=3.9e-48); Sugar_tr (score=130.2, e=1.1e-40); Sugar_tr (score=130.2, e=1.1e-40)
2686041896	Uncharacterized transporter YycB	MFS_1 (score=89.2, e=2.8e-28); MFS_1 (score=89.2, e=2.8e-28)
2686041897	Salicyl-AMP ligase / salicyl-S-ArCP synthetase	AMP-binding (score=182.0, e=1.7e-56); AMP-binding (score=182.0, e=1.7e-56); AMP-binding_C (score=29.1, e=1.6e-09); AMP-binding_C (score=29.1, e=1.6e-09); Dimerisation2 (score=61.7, e=5.5e-20); Dimerisation2 (score=61.7, e=5.5e-20); MTS (score=34.5, e=1.7e-11); MTS (score=34.5, e=1.7e-11); Methyltransf_11 (score=39.0, e=1.1e-12); Methyltransf_11 (score=39.0, e=1.1e-12); Methyltransf_12 (score=44.4…
2686041898	CoA-transferase/lyase DddD	CoA_transf_3 (score=217.8, e=2.7e-67); CoA_transf_3 (score=217.8, e=2.7e-67); CoA_transf_3 (score=217.8, e=2.7e-67); CoA_transf_3 (score=217.8, e=2.7e-67)
2686041899	L-tyrosine C	MTS (score=26.1, e=6.5e-09); MTS (score=26.1, e=6.5e-09); Methyltransf_11 (score=44.7, e=1.9e-14); Methyltransf_11 (score=44.7, e=1.9e-14); Methyltransf_12 (score=53.0, e=5.0e-17); Methyltransf_12 (score=53.0, e=5.0e-17); Methyltransf_2 (score=68.3, e=6.4e-22); Methyltransf_2 (score=68.3, e=6.4e-22); Methyltransf_23 (score=56.0, e=4.3e-18); Methyltransf_23 (score=56.0, e=4.3e-18); Methyltransf_25…
2686041900	Pesticin receptor	OMP_b-brl_3 (score=40.6, e=1.9e-13); OMP_b-brl_3 (score=40.6, e=1.9e-13); Plug (score=72.6, e=3.9e-23); Plug (score=72.6, e=3.9e-23); TonB_dep_Rec (score=168.2, e=6.2e-52); TonB_dep_Rec (score=168.2, e=6.2e-52)
2686041901	Regulatory protein PchR	HTH_18 (score=74.9, e=5.4e-24); HTH_18 (score=74.9, e=5.4e-24)
2686041902	Histidinol-phosphate aminotransferase	Aminotran_1_2 (score=146.2, e=1.7e-45); Aminotran_1_2 (score=146.2, e=1.7e-45); Aminotran_5 (score=25.9, e=5.1e-09); Aminotran_5 (score=25.9, e=5.1e-09)
2686041903	Probable adenylyltransferase/sulfurtransferase MoeZ	Rhodanese (score=64.2, e=1.4e-20); Rhodanese (score=64.2, e=1.4e-20); ThiF (score=234.0, e=1.3e-72); ThiF (score=234.0, e=1.3e-72)
2686041904	CysO-cysteine peptidase	Prok-JAB (score=92.1, e=2.4e-29); Prok-JAB (score=92.1, e=2.4e-29)
2686041905	Sulfur carrier protein CysO	ThiS (score=63.4, e=2.5e-20); ThiS (score=63.4, e=2.5e-20)
2686041906	Tryptophan 2,3-dioxygenase	Trp_dioxygenase (score=234.8, e=2.0e-72); Trp_dioxygenase (score=234.8, e=2.0e-72); Trp_dioxygenase (score=234.8, e=2.0e-72); Trp_dioxygenase (score=234.8, e=2.0e-72)
2686041907	Kynurenine 3-monooxygenase	DAO (score=35.7, e=8.1e-12); DAO (score=35.7, e=8.1e-12); FAD_binding_3 (score=98.7, e=4.3e-31); FAD_binding_3 (score=98.7, e=4.3e-31); NAD_binding_8 (score=30.8, e=3.1e-10); NAD_binding_8 (score=30.8, e=3.1e-10)
2686041908	Kynurenine formamidase	Cyclase (score=64.3, e=1.6e-20); Cyclase (score=64.3, e=1.6e-20)
